# Supplementary material for: Burden and factors associated with onchocerciasis transmission among school-aged children after more than 20 years of Community Directed Treatment with Ivermectin in Ulanga district, Tanzania: A school-based cross-sectional study
Source: PLOS Glob Public Health. 2023 May 12;3(5):e0001919. doi: 10.1371/journal.pgph.0001919 (PMC10180657; doi:10.1371/journal.pgph.0001919)
Supplement: S1 Data — (CSV) [file pgph.0001919.s005.csv]

359	0	6	6		6	2	19	114			1	2	3	3	3	3	4	2	2	0	0	0	0	0	0	0		0	0	0	0	1		1	0	0	0	1	0	0	0	0	0	1	0	0	0	1	0
202	0	12	12		6	1	17	118			1	2	1	3	3	3	4	2	2	0	0	0	0	0	0	0		0	0	0	0	1		2	0	0	0	0	0	0	0	0	0	1	0	0	0	1	0
304	0	18	18		6	2	18	114			1	1	1	3	3	2	4	2	2	0	0	0	0	0	0	0		0	0	0	0	1		1	0	0	0	1	0	0	0	0	0	1	0	0	0	1	1
313	0	135	134		6	2	23	123			1	2	1	2	3	2	4	3	2	0	0	0	0	0	0	0		0	0	0	0	1		2	0	0	0	0	0	0	0	0	0	1	0	0	0	1	0
312	0	137	136		6	1	21	120			1	2	1	3	3	2	4	2	2	0	0	0	0	0	0	0		0	0	0	0	1		2	0	0	0	0	0	0	0	0	0	1	0	0	0	1	1
317	0	140	139		6	1	20	122			2	2	1	3	3	2	4	2	1	0	0	0	0	0	0	1		0	0	0	0	1		2	0	0	0	0	0	0	0	0	0	1	0	0	0	1	0
324	0	141	140		6	1	27	121			1	2	1	3	3	3	4	2	2	0	0	0	0	0	0	0		0	0	0	0	1		2	0	0	0	0	0	0	0	0	0	1	0	0	0	1	0
177	0	157	157		6	2	22	123			2	2	1	2	3	3	4	3	2	0	0	0	0	0	0	0		0	0	0	0	1		2	0	0	0	0	0	0	0	0	0	1	0	0	0	1	1
399	0	161	161		6	2	18	112			1	2	2	3	3	3	4	2	2	0	0	0	0	0	0	0		0	0	0	0	1		2	0	0	0	0	0	0	0	0	0	1	0	0	0	1	0
393	0	165	165		6	2	20	120			1	1	3	2	3	3	4	2	2	0	0	0	0	0	0	0		0	0	0	0	1		2	0	0	0	0	0	0	0	0	0	1	0	0	0	1	0
182	0	166	166		6	2	21	123			1	2	1	3	3	3	4	2	2	0	0	0	0	0	0	0		0	0	0	0	1		2	0	0	0	0	0	0	0	0	0	1	0	0	0	1	1
400	0	169	169		6	1	20	113			1	2	3	3	3	3	4	2	2	0	0	0	0	0	0	0		0	0	0	0	1		2	0	0	0	0	0	0	0	0	0	1	0	0	0	1	0
179	0	176	176		6	2	15	110			1	2	1	3	3	3	4	2	2	0	0	0	0	0	0	0		0	0	0	0	1		2	0	0	0	0	0	0	0	0	0	1	0	0	0	1	0
385	0	182	182		6	2	20	122			2	2	1	1	3	3	4	2	2	0	0	0	0	0	0	0		0	0	0	0	1		2	0	0	0	0	0	0	0	0	0	1	0	0	0	1	0
169	0	1	1		7	2	20	120			1	2	1	3	3	1	4	2	2	0	0	0	0	0	0	0		0	0	0	0	1		2	0	0	0	0	0	0	0	0	0	1	0	0	0	1	0
293	0	4	4		7	2	23	123			1	2	1	2	3	2	4	2	2	0	0	0	0	0	0	0		0	0	0	0	1		2	0	0	0	0	0	0	0	0	0	1	1	0	0	0	0
348	0	10	10		7	2	23	120			1	2	3	2	3	2	4	3	2	0	0	0	0	0	0	0		0	1	0	0	0		1	0	0	1	0	1	0	0	1	0	0	0	0	0	1	0
191	0	15	15		7	1	18	118			1	2	1	3	3	3	4	2	1	0	0	0	0	0	0	1		0	0	0	0	1		1	0	0	0	1	0	0	0	0	0	1	1	0	0	0	0
213	0	19	19		7	1	124	22			1	2	1	3	3	3	4	2	2	0	0	0	0	0	0	0		0	0	0	0	1		2	0	0	0	0	0	0	0	0	0	1	0	0	0	1	1
425	0	26	26		7	1	23	122			2	2	2	2	3	3	4	2	2	0	0	0	0	0	0	0		0	0	0	0	1		2	0	0	0	0	0	0	0	0	0	1	0	0	0	1	1
414	0	27	27		7	1	20	117			2	1	3	3	3	3	4	2	2	0	0	0	0	0	0	0		0	0	0	0	1		2	0	0	0	0	0	0	0	0	0	1	0	0	1	0	0
335	0	129	128		7	1	27	127			2	2	1	3	3	3	4	2	2	0	0	0	0	0	0	0		0	0	0	0	1		2	0	0	0	0	0	0	0	0	0	1	0	0	0	1	0
402	0	133	132		7	2	27	128			2	2	1	3	3	3	4	2	2	0	0	0	0	0	0	0		0	0	0	0	1		2	0	0	0	0	0	0	0	0	0	1	0	0	0	1	0
314	0	136	135		7	1	16	115			2	2	1	3	3	3	4	3	2	0	0	0	0	0	0	0		0	0	0	0	1		2	0	0	0	0	0	0	0	0	0	1	0	0	0	1	0
176	0	142	141		7	2	21	122			2	2	1	3	3	3	4	2	2	0	0	0	0	0	0	0		0	0	0	0	1		2	0	0	0	0	0	0	0	0	0	1	0	0	0	1	0
390	0	146	145		7	2	22	125			2	2	1	3	3	3	3	2	2	0	0	0	0	0	0	0		0	0	0	0	1		2	0	0	0	0	0	0	0	0	0	1	0	0	0	1	0
404	0	153	153		7	2	20	127			2	2	3	3	3	3	4	2	2	0	0	0	0	0	0	0		0	0	0	0	1		2	0	0	0	0	0	0	0	0	0	1	0	0	0	1	0
331	0	156	156		7	2	21	127			2	2	2	3	3	3	4	3	1	0	0	0	0	0	0	1		0	0	0	0	1		2	0	0	0	0	0	0	0	0	0	1	0	0	0	1	0
175	0	159	159		7	1	25	127			2	2	2	3	3	2	4	2	2	0	0	0	0	0	0	0		0	0	0	0	1		2	0	0	0	0	0	0	0	0	0	1	0	0	0	1	0
183	0	163	163		7	1	27	131			1	2	1	3	3	3	4	2	2	0	0	0	0	0	0	0		0	0	0	0	1		2	0	0	0	0	0	0	0	0	0	1	0	0	0	1	0
396	0	164	164		7	2	20	128			2	2	2	2	3	3	4	2	2	0	0	0	0	0	0	0		0	0	0	0	1		2	0	0	0	0	0	0	0	0	0	1	0	0	0	1	1
395	0	167	166		7	2	26	122			2	2	3	2	3	2	4	2	2	0	0	0	0	0	0	0		0	0	0	0	1		2	0	0	0	0	0	0	0	0	0	1	0	0	0	1	0
398	0	168	167		7	2	27	129			1	2	3	3	3	3	4	2	2	0	0	0	0	0	0	0		0	0	0	0	1		2	0	0	0	0	0	0	0	0	0	1	0	0	0	1	0
174	0	171	171		7	1	21	123			2	2	1	3	3	2	4	2	2	0	0	0	0	0	0	0		0	0	0	0	1		2	0	0	0	0	0	0	0	0	0	1	0	0	0	1	0
329	0	173	173		7	1	24	127			2	2	2	3	3	3	4	2	2	0	0	0	0	0	0	0		0	0	0	0	1		2	0	0	0	0	0	0	0	0	0	1	0	0	0	1	1
386	0	177	177		7	2	22	123			1	2	1	2	3	3	4	2	2	0	0	0	0	0	0	0		0	0	0	0	1		2	0	0	0	0	0	0	0	0	0	1	0	0	0	1	0
178	0	179	179		7	2	21	122			1	1	1	3	3	3	4	2	2	0	0	0	0	0	0	0		0	0	0	0	1		2	0	0	0	0	0	0	0	0	0	1	0	0	0	1	1
315	0	5	5		8	2	22	122			1	2	1	2	3	3	4	2	2	0	0	0	0	0	0	0		0	0	0	0	1		2	0	0	0	0	0	0	0	0	0	1	0	0	0	1	1
272	0	7	7		8	2	20	120			1	2	1	2	3	2	4	2	2	0	0	0	0	0	0	0		0	0	0	0	1		2	0	0	0	0	0	0	0	0	0	1	0	0	0	1	0
283	0	8	8		8	2	21	119			1	2		2	3	2	4	2	2	0	0	0	0	0	0	0		0	0	0	0	1		2	0	0	0	0	0	0	0	0	0	1	0	0	0	1	1
180	0	9	9		8	2	24	128			1	2	1	2	3	2	4	3	2	0	0	0	0	0	0	0		0	0	0	0	1		1	0	0	0	1	0	0	0	0	0	1	0	0	0	1	1
235	0	11	11		8	1	22	131			1	2	1	3	3	3	4	3	2	0	0	0	0	0	0	0		0	0	0	0	1		2	0	0	0	0	0	0	0	0	0	1	0	0	0	1	1
370	0	13	13		8	1	22	126			1	2	2	3	3	3	4	3	2	0	0	0	0	0	0	0		0	0	0	0	1		1	0	0	0	1	0	0	0	1	1	0	0	0	0	1	0
326	0	14	14		8	2	27	134			1	2	1	2	3	3	4	2	2	0	0	0	0	0	0	0		0	0	0	0	1		2	0	0	0	0	0	0	0	0	0	1	1	0	0	0	0
224	0	17	17		8	1	22	128			1	2	1	3	3	3	4	2	1	0	1	0	0	0	0	0		0	0	0	0	1		1	0	0	0	1	0	0	0	0	0	1	1	1	0	0	1
403	0	21	21		8	1	19	121			2	1	2	3	3	1	4	3	2	0	0	0	0	0	0	0		1	0	0	0	0		1	0	0	0	1	0	0	0	0	1	0	0	0	0	1	0
250	0	22	22		8	1	23	125			2	2	1	2	3	2	4	2	2	0	0	0	0	0	0	0		0	0	0	0	1		1	0	1	0	0	0	0	0	0	0	1	1	0	0	0	0
252	0	24	24		8	2	25	130			2	2	1	2	3	2	4	2	2	0	0	0	0	0	0	0		0	0	0	0	1		1	0	0	0	1	0	0	0	0	0	1	0	0	0	1	1
338	0	25	25		8	1	20	117			2	2	1	2	3	3	4	3	2	0	0	0	0	0	0	0		1	1	0	0	0		1	0	1	0	0	0	0	0	1	0	0	0	0	1	0	0
253	0	29	29		8	2	22	130			2	2	2	3	3	2	4	1	1	0	0	1	0	0	0	0		1	0	0	0	0		2	0	0	0	0	1	0	1	0	0	0	0	0	0	1	0
254	0	30	30		8	2	20	128			2	2	1	2	3	2	4	3	1	1	0	0	0	0	0	0		1	0	0	0	0		1	0	0	1	0	1	1	0	0	1	0	1	0	0	0	1
265	0	47	47		8	2	23	127			3	2	1	2	3	3	4	2	2	0	0	0	0	0	0	0		0	0	0	0	1		2	0	0	0	0	0	0	0	0	0	1	0	0	0	1	0
274	0	55	56		8	1	19	126			3	2	1	3	3	3	4	2	1	0	0	1	0	0	0	0		1	0	0	0	0		1	0	0	0	1	0	1	0	1	1	0	0	0	0	1	0
278	0	66	67		8	2	27	131			3	2	1	3	3	2	4	3	2	0	0	0	0	0	0	0		0	0	0	0	1		2	0	0	0	0	0	0	0	0	0	1	0	0	0	1	1
367	0	95	91		8	1	23	133			3	1	2	2	3	2	3	3	1	0	0	1	0	0	0	0		0	0	0	0	1		1	0	0	0	1	0	0	0	0	0	1	0	0	0	1	0
298	0	100	96		8	2	25	131			3	2	2	2	3	2	4	2	2	0	0	0	0	0	0	0		0	0	0	0	1		2	0	0	0	0	0	0	0	0	0	1	0	0	0	1	0
378	0	127	126		8	1	41	142			3	2	2	3	3	3	4	3	2	0	0	0	0	0	0	0		0	0	0	0	1		2	0	0	0	0	0	0	0	0	0	1	0	0	0	1	0
170	0	130	129		8	1	22	121			2	2	1	3	3	3	4	2	2	0	0	0	0	0	0	0		0	0	0	0	1		2	0	0	0	0	0	0	0	0	0	1	0	0	0	1	1
181	0	131	130		8	2	26	130			2	2	2	3	3	3	4	2	1	0	0	0	0	0	0	1		0	0	0	0	1		2	0	0	0	0	0	0	0	0	0	1	0	0	0	1	1
318	0	132	131		8	2	26	123			2	2	2	2	3	3	4	2	2	0	0	0	0	0	0	0		0	0	0	0	1		2	0	0	0	0	0	0	0	0	0	1	0	0	0	1	0
171	0	138	137		8	1	26	128			2	2	1	3	3	3	4	2	2	0	0	0	0	0	0	0		0	0	0	0	1		2	0	0	0	0	0	0	0	0	0	1	0	0	0	1	1
172	0	139	138		8	1	26	129			2	2	2	3	3	2	4	2	2	0	0	0	0	0	0	0		0	0	0	0	1		2	0	0	0	0	0	0	0	0	0	1	0	0	0	1	0
332	0	147	146		8	2	22	122			2	2	1	3	3	3	4	2	2	0	0	0	0	0	0	0		0	0	0	0	1		2	0	0	0	0	0	0	0	0	0	1	0	0	0	1	1
153	0	149	148		8	2	25	123			2	2	1	3	3	3	4	2	2	0	0	0	0	0	0	0		0	0	0	0	1		2	0	0	0	0	0	0	0	0	0	1	0	0	0	1	0
389	0	154	154		8	2	20	119			2	2	2	3	3	3	4	2	2	0	0	0	0	0	0	0		0	0	0	0	1		2	0	0	0	0	0	0	0	0	0	1	0	0	0	1	1
394	0	155	155		8	2	25	131			2	2	1	1	3	3	4	2	2	0	0	0	0	0	0	0		0	0	0	0	1		2	0	0	0	0	0	0	0	0	0	1	0	0	1	0	0
316	0	158	158		8	2	26	128			1	1	2	3	3	3	4	3	2	0	0	0	0	0	0	0		0	0	0	0	1		2	0	0	0	0	0	0	0	0	0	1	0	0	0	1	0
387	0	162	162		8	1	23	121			1	2	3	3	3	2	4	2	2	0	0	0	0	0	0	0		0	0	0	0	1		2	0	0	0	0	0	0	0	0	0	1	0	0	0	1	1
173	0	170	170		8	1	26	127			2	2	1	3	3	2	4	2	1	0	1	1	0	0	0	0		0	0	0	0	1		1	0	0	0	1	0	0	0	0	0	1	1	0	0	0	0
328	0	172	172		8	1	29	131			2	2	2	3	3	3	4	2	2	0	0	0	0	0	0	0		0	0	0	0	1		2	0	0	0	0	0	0	0	0	0	1	0	0	0	1	0
388	0	174	174		8	2	130	26			2	2	3	3	3	3	4	2	2	0	0	0	0	0	0	0		0	0	0	0	1		2	0	0	0	0	0	0	0	0	0	1	0	0	0	1	0
319	0	175	175		8	2	20	114			2	2	1	3	3	3	4	2	2	0	0	0	0	0	0	0		0	0	0	0	1		2	0	0	0	0	0	0	0	0	0	1	0	0	0	1	0
401	0	178	178		8	2	21	118			1	2	3	3	3	3	3	2	2	0	0	0	0	0	0	0		0	0	0	0	1		2	0	0	0	0	0	0	0	0	0	1	0	0	0	1	0
333	0	180	180		8	2	21	121			2	2	2	3	3	3	4	3	2	0	0	0	0	0	0	0		0	0	0	0	1		2	0	0	0	0	0	0	0	0	0	1	0	0	0	1	0
327	0	181	181		8	1	20	126			2	2	1	3	3	2	4	2	2	0	0	0	0	0	0	0		0	0	0	0	1		2	0	0	0	0	0	0	0	0	0	1	0	0	0	1	0
184	0	183	183		8	1	24	128			2	2	1	2	3	2	4	2	2	0	0	0	0	0	0	0		0	0	0	0	1		2	0	0	0	0	0	0	0	0	0	1	0	0	0	1	0
433	0	225	224		8	1	23	124			2	2	3	3	3	3	4	2	2	0	0	0	0	0	0	0		0	0	0	0	1		1	0	0	0	1	0	0	0	0	0	1	0	0	0	1	0
20	0	230	229		8	2	22	123			3	2	1	3	3	3	4	3	1	0	0	0	0	0	0	1		0	0	0	0	1		2	0	0	0	0	0	0	0	0	0	1	0	0	0	1	0
246	0	3	3		9	2	23	125			1	2	1	3	3	3	4	2	2	0	0	0	0	0	0	0		0	0	0	0	1		2	0	0	0	0	0	0	0	0	0	1	0	0	0	1	0
261	0	16	16		9	2					1	2	1	2	3	2	4	2	2	0	0	0	0	0	0	0		0	0	0	0	1		2	0	0	0	0	0	0	0	0	0	1	0	0	0	1	0
381	0	20	20		9	1	23	130			2	2	3	3	3	3	4	3	2	0	0	0	0	0	0	0		0	0	0	0	1		1	0	0	1	0	0	0	0	0	0	1	1	0	0	0	0
392	0	28	28		9	1	23	123			2	2	1	2	3	2	4	2	2	0	0	0	0	0	0	0		0	0	0	0	1		2	0	0	0	0	0	0	0	0	0	1	0	0	0	1	0
255	0	31	31		9	2	25	127			2	2	1	3	3	3	4	2	2	0	0	0	0	0	0	0		0	0	0	0	1		2	0	0	0	0	0	0	0	0	0	1	1	0	0	0	0
346	0	36	36		9	1	26	132			4	2	2	3	3	3	4	3	1	0	0	1	0	0	0	0		0	1	0	0	0		2	0	0	0	0	0	1	0	0	0	0	1	0	0	0	0
259	0	39	39		9	2	20	126			3	2	1	3	3	3	4	2	2	0	0	0	0	0	0	0		0	0	0	0	1		1	0	0	1	0	0	0	0	0	0	1	0	0	0	1	0
260	0	42	42		9	2	21	128			3	2	1	3	3	3	4	3	2	0	0	0	0	0	0	0		0	0	0	0	1		2	0	0	0	0	0	0	0	0	0	1	0	0	0	1	1
263	0	44	44		9	2	26	133			3	2	1	2	3	3	4	2	2	0	0	0	0	0	0	0		0	0	0	0	1		2	0	0	0	0	0	0	0	0	0	1	0	0	0	1	1
342	0	54	55		9	1	26	128			3	2	1	2	3	2	4	3	1	0	0	0	1	0	0	0		0	1	0	0	0		2	0	0	0	0	0	1	0	0	0	0	0	0	1	0	0
277	0	64	65		9	2	22	122			3	2	1	3	3	3	4	3	1	0	1	0	0	0	0	0		1	0	0	0	0		1	0	0	0	1	0	1	0	1	1	0	1	0	0	0	1
280	0	65	66		9	2	20	125			3	2	1	3	3	3	4	2	2	0	0	0	0	0	0	0		0	0	0	0	1		2	0	0	0	0	0	0	0	0	0	1	0	0	0	1	1
291	0	96	92		9	1	21	124			3	1	1	3	3	2	4	3	1	0	1	0	0	0	0	0		0	1	0	0	0		1	0	0	0	1	1	0	0	0	0	0	0	0	0	1	0
299	0	97	93		9	1	24	123			3	2	1	2	3	3	4	2	2	0	0	0	0	0	0	0		0	0	0	0	1		2	0	0	0	0	0	0	0	0	0	1	0	0	0	1	1
296	0	98	94		9	1	29	139			3	2	2	3	3	3	4	3	1	0	0	0	0	0	0	1		1	0	0	0	0		1	1	1	0	0	0	1	1	0	0	0	0	0	1	0	0
368	0	101	97		9	2	26	135			3	2	3	1	3	2	4	2	1	0	0	1	0	0	0	0		1	0	0	0	0		1	0	1	0	0	0	1	0	0	0	0	0	0	0	1	1
292	0	102	98		9	2	32	134			3	2	1	2	3	2	4	3	2	0	0	0	0	0	0	0		0	0	0	0	1		2	0	0	0	0	0	0	0	0	0	1	0	0	0	1	1
372	0	103	99		9	1	23	131			3	2	2	3	3	3	4	3	2	0	0	0	0	0	0	0		0	0	0	0	1		1	0	0	0	1	0	0	0	0	0	1	0	0	0	1	0
297	0	104	100		9	2	24	128			3	2	2	3	3	2	4	3	1	0	1	0	0	0	0	0		1	0	0	0	0		1	0	1	0	0	0	0	1	0	0	0	1	0	0	0	0
303	0	106	103		9	1	34	143			4	2	1	2	3	3	4	3	1	0	1	0	0	0	0	0		1	0	0	0	0		1	0	0	0	1	0	0	0	0	0	1	1	0	0	0	0
306	0	108	105		9	2	33	140			4	2	1	3	3	2	4	3	1	0	1	0	0	0	0	0		1	0	0	0	0		1	1	0	0	0	1	0	0	0	0	0	1	0	0	0	0
310	0	109	106		9	2	27	132			4	2	1	3	3	2	4	3	1	0	1	0	0	0	0	0		1	0	0	0	0		2	0	0	0	0	0	0	0	0	0	1	0	0	1	0	0
311	0	111	108		9	2	28	134			4	2	1	2	3	3	4	3	1	0	1	0	0	0	0	0		1	0	0	0	0		2	0	0	0	0	0	0	0	1	0	0	0	0	0	1	1
301	0	113	110		9	2	27	138			4	2	2	2	3	2	4	2	2	0	0	0	0	0	0	0		0	0	0	0	1		2	0	0	0	0	0	0	0	0	0	1	0	0	0	1	1
377	0	119	116		9	2	27	132			5	1	3	3	3	3	4	3	2	0	0	0	0	0	0	0		0	0	0	0	1		1	0	0	0	1	0	0	0	0	0	1	0	0	0	1	0
307	0	122	121		9	2	33	147			5	2	2	3	3	3	4	3	2	0	0	0	0	0	0	0		0	0	0	0	1		2	0	0	0	0	0	0	0	0	0	1	0	0	0	1	0
330	0	134	133		9	1	30	137			2	1	1	3	3	3	4	3	2	0	0	0	0	0	0	0		0	0	0	0	1		2	0	0	0	0	0	0	0	0	0	1	0	0	0	1	0
325	0	143	141		9	2	26	129			2	2	1	3	3	3	4	2	2	0	0	0	0	0	0	0		0	0	0	0	1		2	0	0	0	0	0	0	0	0	0	1	0	0	0	1	1
334	0	144	142		9	2	26	124			2	2	1	2	3	2	4	3	2	0	0	0	0	0	0	0		0	0	0	0	1		2	0	0	0	0	0	0	0	0	0	1	0	0	0	1	0
323	0	145	143		9	2	29	131			2	2	2	2	3	2	4	2	2	0	0	0	0	0	0	0		0	0	0	0	1		2	0	0	0	0	0	0	0	0	0	1	0	0	0	1	0
152	0	148	147		9	2	25	128			2	2	1	3	3	2	4	2	2	0	0	0	0	0	0	0		0	0	0	0	1		2	0	0	0	0	0	0	0	0	0	1	0	0	0	1	0
397	0	150	149		9	2	22	125			2	2	2	3	3	3	4	2	2	0	0	0	0	0	0	0		0	0	0	0	1		2	0	0	0	0	0	0	0	0	0	1	0	0	0	1	0
391	0	151	150		9	2	20	120			2	2	2	3	3	3	4	3	2	0	0	0	0	0	0	0		0	0	0	0	1		2	0	0	0	0	0	0	0	0	0	1	0	0	0	1	0
336	0	152	152		9	2	24	124			2	2	1	3	3	3	4	2	1	0	1	0	0	0	0	0		1	0	0	0	0		2	0	0	0	0	0	0	0	0	0	1	0	0	0	1	0
322	0	160	160		9	2	31	147			2	2	2	3	3	2	4	3	2	0	0	0	0	0	0	0		0	0	0	0	1		2	0	0	0	0	0	0	0	0	0	1	0	0	0	1	0
73	0	202	202		9	2	21	121			2	2	1	3	3	3	4	3	2	0	0	0	0	0	0	0		0	0	0	0	1		2	0	0	0	0	0	0	0	0	0	1	0	0	0	1	1
62	0	215	215		9	2	22	125			2	2	2	3	3	3	4	2	1	0	0	0	0	0	0	1		0	0	0	0	1		2	0	0	0	0	0	0	0	0	0	1	1	0	0	0	0
65	0	217	217		9	2	29	135			2	2	1	2	3	3	4	2	2	0	0	0	0	0	0	0		0	0	0	0	1		2	0	0	0	0	0	0	0	0	0	1	0	0	0	1	0
432	0	224	223		9	1	32	140			2	2	3	2	3	3	4	2	2	0	0	0	0	0	0	0		0	0	0	0	1		1	0	0	0	1	0	0	0	0	0	1	0	0	0	1	0
70	0	233	232		9	2	22	124			2	2	2	3	3	3	4	2	1	0	0	1	0	0	0	0		0	0	0	0	1		1	0	0	1	0	0	0	0	0	0	1	0	0	0	1	0
206	0	235	234		9	1	22	124			2	2	1	3	3	3	4	3	1	0	0	0	0	0	0	1		1	0	0	0	0		1	0	0	0	1	0	0	0	0	0	1	1	0	0	0	1
419	0	244	243		9	2	22	128			4	2	2	3	3	3	4	2	2	0	0	0	0	0	0	0		0	0	0	0	1		2	0	0	0	0	0	0	0	0	0	1	1	0	0	0	0
244	0	261	260		9	2	21	127			3	2	1	3	3	3	4	2	2	0	0	0	0	0	0	0		0	0	0	0	1		2	0	0	0	0	0	0	0	0	0	1	0	0	0	1	0
415	0	265	264		9	2	20	118			2	1	3	3	3	3	4	3	2	0	0	0	0	0	0	0		0	0	0	0	1		2	0	0	0	0	0	0	0	0	0	1	0	0	0	1	0
429	0	270	269		9	2	23	131			2	2	2	3	3	3	4	2	1	0	1	0	0	0	0	0		0	0	0	0	1		1	0	0	0	1	0	1	0	0	0	0	0	0	0	1	0
337	0	2	2		10	2	24	126			1	2	3	1	3	1	4	3	1	1	0	0	0	0	0	0		1	0	0	0	0		2	0	0	0	0	0	1	1	0	0	0	0	0	0	1	0
251	0	23	23		10	2	23	132			2	2	1	3	3	3	4	2	2	0	0	0	0	0	0	0		0	0	0	0	1		1	0	1	0	0	0	0	0	0	0	1	1	0	0	0	0
347	0	34	34		10	2	27	134			4	2	2	3	3	2	4	2	1	0	0	1	0	0	0	0		0	0	1	0	0		1	0	0	1	0	0	1	0	0	0	0	0	1	0	0	0
344	0	35	35		10	1	28	135			4	2	3	3	3	3	4	3	1	0	1	0	0	0	0	0		0	0	0	0	1		1	0	0	0	1	0	1	0	0	0	0	1	0	0	0	1
341	0	37	37		10	2	32	144			4	2	2	3	3	2	4	3	1	0	1	0	0	0	0	0		1	0	0	0	0		1	0	0	0	1	1	0	0	0	0	0	1	0	0	0	0
268	0	40	40		10	1	22	133			3	2	1	3	3	2	4	2	2	0	0	0	0	0	0	0		0	0	0	0	1		2	0	0	0	0	0	0	0	0	0	1	0	0	0	1	1
257	0	43	43		10	2	24	136			3	2	1	3	3	3	4	2	2	0	0	0	0	0	0	0		0	0	0	0	1		2	0	0	0	0	0	0	0	0	0	1	0	0	0	1	1
258	0	45	45		10	2	26	137			3	2	1	3	3	3	4	2	2	0	0	0	0	0	0	0		0	0	0	0	1		2	0	0	0	0	0	0	0	0	0	1	1	0	0	0	1
339	0	46	46		10	2	28	135			4	2	3	3	3	2	4	3	2	0	0	0	0	0	0	0		0	0	0	0	1		2	0	0	0	0	0	0	0	0	0	1	0	0	0	1	1
343	0	48	48		10	2	34	132			4	2	1	3	3	2	4	3	1	0	1	0	0	0	0	0		1	0	0	0	0		1	0	0	0	1	0	1	0	0	0	0	1	0	0	0	0
276	0	49	50		10	2	32	140			4	2	1	3	3	3	4	3	2	0	0	0	0	0	0	0		0	0	0	0	1		2	0	0	0	0	0	0	0	0	0	1	0	0	0	1	1
269	0	51	52		10	1	33	140			3	2	2	3	3	3	4	3	1	0	0	0	0	0	0	1		0	0	0	0	1		2	0	0	0	0	0	0	0	0	0	1	0	0	0	1	0
340	0	56	57		10	1	26	130			3	2	1	3	3	3	4	3	1	0	0	0	0	0	0	1		0	0	0	0	1		1	0	0	0	1	0	0	0	0	0	1	1	0	0	0	0
262	0	58	59		10	2	26	133			3	2	1	3	3	3	4	3	2	0	0	0	0	0	0	0		0	0	0	0	1		2	0	0	0	0	0	0	0	0	0	1	0	0	0	1	1
345	0	59	60		10	2	35	137			4	2	3	3	3	3	4	3	1	0	1	0	0	0	0	0		1	0	0	0	0		1	0	0	1	0	0	1	0	0	0	0	1	0	0	0	0
360	0	69	70		10	1	26	135			5	2	1	2	3	3	4	3	2	0	0	0	0	0	0	0		0	0	0	0	1		2	0	0	0	0	0	0	0	0	0	1	0	0	0	1	1
364	0	70	71		10	2	40	160			5	2	2	2	3	3	4	3	2	0	0	0	0	0	0	0		0	0	0	0	1		2	0	0	0	0	0	0	0	0	0	1	0	0	0	1	0
351	0	71	72		10	2	36	155			5	2	1	2	3	3	4	2	2	0	0	0	0	0	0	0		1	0	0	0	0		1	0	0	0	1	0	0	0	0	0	1	0	0	0	1	0
361	0	72	73		10	2	26	134			5	2	1	3	3	3	4	3	2	0	0	0	0	0	0	0		0	0	0	0	1		2	0	0	0	0	0	0	0	0	0	1	0	0	0	1	1
119	0	73	74		10	1	27	138			5	2	1	3	3	3	4	2	2	0	0	0	0	0	0	0		0	0	0	0	1		2	0	0	0	0	0	0	0	0	0	1	0	0	0	1	1
287	0	74	74		10	1	27	138			5	2	1	3	3	3	4	2	2	0	0	0	0	0	0	0		0	0	0	0	1		2	0	0	0	0	0	0	0	0	0	1	0	0	0	1	1
363	0	75	75		10	2	30	134			5	2	2	2	3	3	4	2	2	0	0	0	0	0	0	0		0	0	1	0	0		2	0	0	0	0	0	0	0	0	0	1	1	0	0	0	0
355	0	76	76		10	1	29	143			5	2	1	3	3	3	4	3	2	0	0	0	0	0	0	0		0	0	0	0	1		2	0	0	0	0	0	0	0	0	0	1	0	0	0	1	0
120	0	79	78		10	1	30	143			5	2	1	3	3	3	4	3	2	0	0	0	0	0	0	0		0	0	0	0	1		2	0	0	0	0	0	0	0	0	0	1	0	0	0	1	0
288	0	80	78		10	1	30	143			5	2	1	3	3	3	4	3	2	0	0	0	0	0	0	0		0	0	0	0	1		2	0	0	0	0	0	0	0	0	0	1	0	0	0	1	0
122	0	81	79		10	1	25	135			5	2	1	3	3	3	4	3	1	0	0	1	0	0	0	0		1	0	0	0	0		1	0	1	0	0	0	0	0	0	0	1	1	0	0	0	1
290	0	82	79		10	1	25	135			5	2	1	3	3	3	4	3	1	0	0	1	0	0	0	0		1	0	0	0	0		1	0	1	0	0	0	0	0	0	0	1	1	0	0	0	1
353	0	83	80		10	2	32	142			5	2	2	3	3	3	4	2	2	0	0	0	0	0	0	0		0	0	0	0	1		2	0	0	0	0	0	0	0	0	0	1	0	0	0	1	0
352	0	84	81		10	2	38	160			5	2	3	3	3	3	4	2	2	0	0	0	0	0	0	0		0	0	0	0	1		1	0	0	0	1	0	0	0	0	0	1	0	0	0	1	1
354	0	85	82		10	2	30	142			5	2	2	3	3	2	2	2	2	0	0	0	0	0	0	0		0	0	0	0	1		2	0	0	0	0	0	0	0	0	0	1	0	0	0	1	0
121	0	86	83		10	1	23	127			5	2	2	3	3	3	4	3	1	0	1	0	0	0	0	0		0	1	0	0	0		2	0	0	0	0	0	0	1	0	0	0	1	0	0	0	1
289	0	87	83		10	1	23	127			5	2	2	3	3	3	4	3	1	0	1	0	0	0	0	0		0	1	0	0	0		2	0	0	0	0	0	0	1	0	0	0	1	0	0	0	1
349	0	88	84		10	2	30	145			5	2	1	3	3	3	4	3	2	0	0	0	0	0	0	0		0	0	0	0	1		2	0	0	0	0	0	0	0	0	0	1	0	0	0	1	0
358	0	89	85		10	2	30	138			5	2	1	2	3	2	4	3	2	0	0	0	0	0	0	0		0	0	0	0	1		2	0	0	0	0	0	0	0	0	0	1	0	0	0	1	0
362	0	90	86		10	1	22	132			5	2	1	3	3	3	4	3	2	0	0	0	0	0	0	0		0	0	0	0	1		2	0	0	0	0	0	0	0	0	0	1	0	0	0	1	1
350	0	91	87		10	2	28	140			5	2	1	3	3	3	4	2	2	0	0	0	0	0	0	0		0	0	0	0	1		2	0	0	0	0	0	0	0	0	0	1	0	0	0	1	1
365	0	92	88		10	2	33	142			5	2	1	2	3	3	4	3	2	0	0	0	0	0	0	0		0	0	0	0	1		2	0	0	0	0	0	0	0	0	0	1	0	0	0	1	1
366	0	93	89		10	1	22	132			5	2	1	3	3	3	4	3	2	0	0	0	0	0	0	0		0	0	0	0	1		2	0	0	0	0	0	0	0	0	0	1	0	0	0	1	1
357	0	94	90		10	1	28	137			5	2	1	2	3	3	4	3	2	0	0	0	0	0	0	0		0	0	0	0	1		2	0	0	0	0	0	0	0	0	0	1	0	0	0	1	1
294	0	99	95		10	1	24	129			3	1	1	3	3	2	4	3	2	0	0	0	0	0	0	0		0	0	0	0	1		2	0	0	0	0	0	0	0	0	0	1	0	0	0	1	1
369	0	110	107		10	2	28	137			4	2	1	2	3	3	4	3	1	0	1	0	0	0	0	0		0	0	1	0	0		1	0	0	1	0	0	1	0	0	0	0	0	1	0	0	1
374	0	114	111		10	1	22	127			4	2	2	3	3	3	4	3	1	0	0	0	0	0	0	1		0	0	0	0	1		1	0	0	0	1	0	0	0	0	1	0	1	0	0	0	0
309	0	125	124		10	2	42	142			5	2	1	3	3	3	4	3	1	0	1	0	0	0	0	0		1	0	0	0	0		1	0	0	0	1	0	1	0	1	0	0	1	0	0	0	0
379	0	126	125		10	2	26	135			4	2	2	3	3	3	4	2	2	0	0	0	0	0	0	0		0	0	0	0	1		2	0	0	0	0	0	0	0	0	0	1	0	0	0	1	1
185	0	184	184		10	2	31	146			4	2	1	3	3	3	4	2	2	0	0	0	0	0	0	0		0	0	0	0	1		2	0	0	0	0	0	0	0	0	0	1	0	0	0	1	0
225	0	186	186		10	2	20	126			4	2	1	3	3	3	4	2	2	0	0	0	0	0	0	0		0	0	0	0	1		2	0	0	0	0	0	0	0	0	0	1	0	0	0	1	0
201	0	192	192		10	1	36	145			5	2	1	3	3	3	4	3	2	0	0	0	0	0	0	0		0	0	0	0	1		2	0	0	0	0	0	0	0	0	0	1	0	0	0	1	0
220	0	194	194		10	1	26	133			4	2	1	3	3	3	4	2	2	0	0	0	0	0	0	0		0	0	0	0	1		2	0	0	0	0	0	0	0	0	0	1	0	0	0	1	0
209	0	195	195		10	1	32	143			4	2	1	3	3	3	4	3	1	0	1	0	0	0	0	0		1	0	0	0	0		1	1	0	0	0	1	1	0	0	0	0	1	0	0	0	1
248	0	197	197		10	2	34	143			4	2	1	3	3	3	4	2	2	0	0	0	0	0	0	0		0	0	0	0	1		2	0	0	0	0	0	0	0	0	0	1	0	0	0	1	1
203	0	200	200		10	2	28	133			4	2	1	3	3	1	4	3	2	0	0	0	0	0	0	0		0	0	0	0	1		2	0	0	0	0	0	0	0	0	0	1	0	0	0	1	1
431	0	204	204		10	1	23	127			4	2	2	3	3	3	4	3	2	0	0	0	0	0	0	0		0	0	0	0	1		2	0	0	0	0	0	0	0	0	0	1	0	0	0	1	0
69	0	208	208		10	2	24	139			3	2	1	3	3	3	4	2	2	0	0	0	0	0	0	0		0	0	0	0	1		2	0	0	0	0	0	0	0	0	0	1	0	0	0	1	0
51	0	209	209		10	1	23	122			2	2	1	3	3	3	4	2	2	0	0	0	0	0	0	0		0	0	0	0	1		2	0	0	0	0	0	0	0	0	0	1	0	0	0	1	1
53	0	210	210		10	1	29	135			4	2	1	3	3	3	4	2	1	0	0	0	0	0	0	1		0	0	0	0	1		1	1	0	0	0	0	0	0	0	0	1	1	0	0	0	0
71	0	211	211		10	2	21	128			3	2	1	3	3	2	4	2	2	0	0	0	0	0	0	0		0	0	0	0	1		2	0	0	0	0	0	0	0	0	0	1	0	0	0	1	0
72	0	214	214		10	2	24	128			3	2	1	3	3	3	4	2	1	1	0	0	0	0	0	0		0	0	0	0	1		2	0	0	0	0	0	0	0	0	0	1	1	0	0	0	0
215	0	218	218		10	1	38	149			4	2	1	3	3	3	4	2	1	0	1	0	0	0	0	0		1	0	0	0	0		2	0	0	0	0	0	0	0	0	0	1	0	1	0	0	0
48	0	219	219		10	1	21	127			4	2	2	3	3	3	4	3	2	0	0	0	0	0	0	0		0	0	0	0	1		2	0	0	0	0	0	0	0	0	0	1	0	0	0	1	1
194	0	227	226		10	2	27	137			3	2	1	3	3	3	4	3	1	0	0	0	0	0	0	1		0	0	0	0	1		2	0	0	0	0	0	0	0	0	0	1	0	0	0	1	1
200	0	236	235		10	1	25	131			2	2	1	3	3	3	4	3	2	0	0	0	0	0	0	0		0	0	0	0	1		2	0	0	0	0	0	0	0	0	0	1	0	0	0	1	0
186	0	240	239		10	2	30	138			4	2	1	3	3	2	4	2	2	0	0	0	0	0	0	0		0	0	0	0	1		2	0	0	0	0	0	0	0	0	0	1	0	0	0	1	1
211	0	243	242		10	2	26	133			3	2	1	3	3	2	4	3	1	0	0	0	0	0	0	1		0	0	0	0	1		1	0	0	0	1	0	0	0	0	0	1	1	0	0	0	1
212	0	249	248		10	2	35	147			4	2	1	3	3	3	4	3	2	0	0	0	0	0	0	0		0	0	0	0	1		2	0	0	0	0	0	0	0	0	0	1	0	0	0	1	0
406	0	250	249		10	2	26	138			4	2	2	3	3	3	4	3	1	0	0	0	0	0	0	1		0	0	0	0	1		1	0	0	0	1	0	0	0	0	1	0	0	0	0	1	0
428	0	257	256		10	1	26	125			2	2	2	3	3	3	4	2	2	0	0	0	0	0	0	0		0	0	0	0	1		1	1	0	0	0	0	0	0	1	0	0	0	0	0	1	1
198	0	259	258		10	1	26	133			2	1	1	2	3	3	4	3	2	0	0	0	0	0	0	0		0	0	0	0	1		2	0	0	0	0	0	0	0	0	0	1	0	0	0	1	1
422	0	264	263		10	2	26	133			2	2	1	3	3	3	4	2	2	0	0	0	0	0	0	0		0	0	0	0	1		2	0	0	0	0	0	0	0	0	0	1	0	0	0	1	0
271	0	33	33		11	1	27	139			3	2	1	3	3	3	4	2	2	0	0	0	0	0	0	0		0	0	0	0	1		1	0	0	1	0	0	0	0	0	0	1	0	0	0	1	0
267	0	52	53		11	1	28	140			3	2	1	3	3	3	4	3	1	0	0	0	0	0	0	1		0	0	0	0	1		2	0	0	0	0	0	0	0	0	0	1	1	0	0	0	0
275	0	60	61		11	1	27	135			3	2	1	2	3	3	4	3	1	0	0	0	0	0	0	1		0	0	0	0	1		2	0	0	0	0	0	0	0	0	0	1	0	0	0	1	0
284	0	62	63		11	2	23	127			3	2	1	3	3	3	4	3	2	0	0	0	0	0	0	0		0	0	0	0	1		2	0	0	0	0	0	0	0	0	0	1	0	0	0	1	0
282	0	67	68		11	2	24	130			4	2	1	3	3	2	4	2	1	0	1	1	0	0	0	0		0	1	0	0	0		2	0	0	0	0	0	0	1	0	0	0	1	0	0	0	1
373	0	105	102		11	1	32	144			4	2	3	3	3	3	4	3	2	0	0	0	0	0	0	0		1	0	0	0	0		2	0	0	0	0	0	1	0	0	0	0	0	0	0	1	0
295	0	107	104		11	2	29	138			4	2	1	3	3	3	4	3	1	0	0	0	0	0	0	1		1	0	0	0	0		2	0	0	0	0	0	0	1	0	0	0	1	0	0	0	0
383	0	112	109		11	1	27	138			4	2	3	3	3	3	4	2	2	0	0	0	0	0	0	0		0	0	0	0	1		2	0	0	0	0	0	0	0	0	0	1	0	1	0	0	1
375	0	116	113		11	1	36	142			5	2	2	3	3	3	4	2	2	0	0	0	0	0	0	0		0	0	0	0	1		2	0	0	0	0	0	0	0	0	0	1	1	0	0	0	0
302	0	117	114		11	1	36	146			5	2	1	2	3	3	4	3	1	0	0	1	0	0	0	0		0	0	0	1	0		1	0	1	0	0	0	0	1	0	1	0	1	0	0	0	1
305	0	118	115		11	2	34	149			5	2	1	3	3	3	4	2	1	0	1	0	0	0	0	0		1	0	0	0	0		2	0	0	0	0	0	1	0	0	0	0	0	0	0	1	1
371	0	120	118		11	2	24	135			5	2	2	3	3	2	4	3	1	0	1	0	0	0	0	0		1	0	1	0	0		1	0	0	1	0	0	1	0	0	0	0	0	0	0	1	1
382	0	121	120		11	2	36	160			5	2	2	3	3	3	4	2	2	0	0	0	0	0	0	0		0	0	0	0	1		2	0	0	0	0	0	0	0	0	0	1	0	0	0	1	0
384	0	123	122		11	2	35	142			5	2	2	2	3	3	4	2	1	0	0	1	0	0	0	0		0	1	0	0	0		2	0	0	0	0	0	1	0	0	0	0	1	0	0	0	0
308	0	124	123		11	2	51	147			5	2	1	3	3	2	4	3	1	0	1	0	0	0	0	0		1	0	0	0	0		1	0	1	0	0	1	0	0	0	0	0	1	0	0	0	0
430	0	187	187		11	1	25	133			3	2	2	3	3	3	4	2	1	0	1	0	0	0	0	0		1	0	0	0	0		1	1	0	0	0	0	1	0	1	0	0	1	0	0	0	0
242	0	190	190		11	1	26	131			4	2	1	3	3	3	4	2	1	0	0	1	0	0	0	0		0	0	0	0	1		1	0	0	0	1	0	0	0	0	0	1	1	0	0	0	0
205	0	198	198		11	2	36	144			4	2	1	2	3	3	4	3	2	0	0	0	0	0	0	0		0	0	0	0	1		2	0	0	0	0	0	0	0	0	0	1	0	0	0	1	1
236	0	199	199		11	2	26	128			4	2	1	3	3	2	4	2	2	0	0	0	0	0	0	0		0	0	0	0	1		2	0	0	0	0	0	0	0	0	0	1	0	0	0	1	0
417	0	203	203		11	1	29	141			4	2	2	3	3	3	4	2	2	0	0	0	0	0	0	0		0	0	0	0	1		1	0	0	1	0	0	1	0	0	0	0	0	1	0	0	0
229	0	206	206		11	2	25	130			5	2	1	3	3	3	4	3	1	0	0	0	0	0	0	1		0	0	0	0	1		1	1	0	0	0	0	0	0	0	0	1	1	0	0	0	0
63	0	207	207		11	2	22	127			4	2	1	3	3	3	4	3	2	0	0	0	0	0	0	0		0	0	0	0	1		2	0	0	0	0	0	0	0	0	0	1	0	0	0	1	0
54	0	216	216		11	1	23	131			2	2	2	3	3	3	4	3	2	0	0	0	0	0	0	0		0	0	0	0	1		2	0	0	0	0	0	0	0	0	0	1	0	0	0	1	0
50	0	221	221		11	1	26	135			4	2	1	3	3	3	4	2	2	0	0	0	0	0	0	0		0	0	0	0	1		2	0	0	0	0	0	0	0	0	0	1	0	0	0	1	0
218	0	222	221		11	1	26	135			4	2	1	3	3	3	4	2	2	0	0	0	0	0	0	0		0	0	0	0	1		2	0	0	0	0	0	0	0	0	0	1	0	0	0	1	0
411	0	234	233		11	1	28	132			4	2	1	3	3	3	4	2	1	1	0	0	0	0	0	0		0	0	0	0	1		2	0	0	0	0	0	0	0	0	1	0	1	0	0	0	0
192	0	237	236		11	2	36	148			4	2	1	2	3	1	4	2	2	0	0	0	0	0	0	0		0	0	0	0	1		2	0	0	0	0	0	0	0	0	0	1	0	0	0	1	0
195	0	238	237		11	2	30	139			2	1	1	2	3	3	4	3	2	0	0	0	0	0	0	0		0	0	0	0	1		2	0	0	0	0	0	0	0	0	0	1	0	0	0	1	0
232	0	246	245		11	2	24	128			4	2	1	3	3	3	4	2	2	0	0	0	0	0	0	0		0	0	0	0	1		2	0	0	0	0	0	0	0	0	0	1	0	0	0	1	0
207	0	248	247		11	2	28	138			5	2	1	3	3	2	4	2	1	0	0	0	0	0	0	1		0	0	0	0	1		2	0	0	0	0	0	0	0	0	0	1	0	0	0	1	0
227	0	252	251		11	2	28	145			4	2	1	3	3	3	4	2	1	0	1	0	0	0	0	0		1	0	0	0	0		1	0	0	0	1	0	1	0	0	0	0	1	0	0	0	1
421	0	253	252		11	1	25	130			5	2	1	3	3	3	4	2	1	0	1	0	0	0	0	0		1	0	0	0	0		1	1	0	0	0	0	1	0	0	0	0	1	0	0	0	1
234	0	263	263		11	2	23	130			3	2	1	3	3	3	4	2	1	0	0	0	1	0	0	0		0	0	0	0	1		2	0	0	0	0	0	0	0	0	0	1	0	0	0	1	0
249	0	32	32		12	1	30	136			2	2	1	2	3	2	4	3	2	0	0	0	0	0	0	0		0	0	0	0	1		1	0	0	0	1	0	0	0	0	0	1	0	0	0	1	1
264	0	38	38		12	2	34	148			3	2	1	3	3	3	4	2	2	0	0	0	0	0	0	0		0	0	0	0	1		2	0	0	0	0	0	0	0	0	0	1	0	0	0	1	1
266	0	41	41		12	2	30	144			3	2	1	3	3	3	4	1	2	0	0	0	0	0	0	0		0	0	0	0	1		2	0	0	0	0	0	0	0	0	0	1	0	0	0	1	0
273	0	50	51		12	1	22	131			3	2	1	3	3	3	4	2	2	0	0	0	0	0	0	0		0	0	0	0	1		2	0	0	0	0	0	0	0	0	0	1	0	0	0	1	1
256	0	53	54		12	1	27	139			3	2	1	2	3	2	4	2	2	0	0	0	0	0	0	0		0	0	0	0	1		1	0	0	0	1	0	0	0	0	0	1	0	0	0	1	0
270	0	57	58		12	1	29	140			3	2	1	3	3	3	4	2	2	0	0	0	0	0	0	0		0	0	0	0	1		2	0	0	0	0	0	0	0	0	0	1	0	0	0	1	1
279	0	61	62		12	2	27	136			3	2	1	2	3	3	4	3	1	1	0	0	0	0	0	0		0	0	1	0	0		2	0	0	0	0	0	1	1	1	1	0	1	0	0	0	1
281	0	63	64		12	2	34	149			3	2	1	3	3	3	4	2	2	0	0	0	0	0	0	0		0	0	0	0	1		2	0	0	0	0	0	0	0	0	0	1	0	0	0	1	1
285	0	68	69		12	2	36	150			4	2	1	3	3	2	4	3	2	0	0	0	0	0	0	0		0	0	0	0	1		2	0	0	0	0	0	0	0	0	0	1	0	0	0	1	1
118	0	77	77		12	1	27	137			5	2	1	2	3	3	4	3	1	1	0	0	0	0	0	0		0	0	0	0	1		1	0	0	1	0	0	0	0	0	1	0	0	0	0	1	1
286	0	78	77		12	1	27	137			5	2	1	2	3	3	4	3	1	1	0	0	0	0	0	0		0	0	0	0	1		1	0	0	1	0	0	0	0	0	1	0	0	0	0	1	1
376	0	115	112		12	2	34	149			5	2	3	3	3	1	3	2	2	0	0	0	0	0	0	0		0	0	0	0	1		2	0	0	0	0	0	0	0	0	0	1	0	0	0	1	0
300	0	128	127		12	1	29	142			4	1	1	2	3	2	4	2	1	0	0	0	1	0	0	0		1	1	0	0	0		1	0	1	0	0	0	0	0	1	0	0	1	0	1	0	1
426	0	188	188		12	1	136	26			4	2	2	3	3	3	4	3	1	0	1	0	0	0	0	0		1	0	0	0	0		1	1	0	0	0	1	0	0	0	0	0	1	0	0	0	1
243	0	189	189		12	1	29	135			4	2	2	2	3	3	4	3	2	0	0	0	0	0	0	0		0	0	0	0	1		2	0	0	0	0	0	0	0	0	0	1	0	0	0	1	0
204	0	191	191		12	1	31	141			5	2	1	3	3	3	4	3	1	0	1	0	0	0	0	0		1	0	0	0	0		1	0	1	0	0	0	0	0	0	0	1	1	0	0	0	0
409	0	193	193		12	1	29	135			5	2	3	3	3	3	4	3	1	0	0	0	0	0	0	1		1	0	0	0	0		1	0	0	0	1	1	1	0	0	0	0	1	0	0	0	0
196	0	196	196		12	1	40	160			5	2	1	3	3	3	4	2	2	0	0	0	0	0	0	0		0	0	0	0	1		2	0	0	0	0	0	0	0	0	0	1	0	0	0	1	0
247	0	201	201		12	2	44	155			5	2	1	3	3	2	4	2	2	0	0	0	0	0	0	0		0	0	0	0	1		2	0	0	0	0	0	0	0	0	0	1	0	0	0	1	0
55	0	213	213		12	1	38	152			4	2	1	3	3	3	4	2	2	0	0	0	0	0	0	0		0	0	0	0	1		2	0	0	0	0	0	0	0	0	0	1	0	0	0	1	0
49	0	220	220		12	1	26	134			4	2	1	3	3	3	4	3	2	0	0	0	0	0	0	0		0	0	0	0	1		2	0	0	0	0	0	0	0	0	0	1	0	0	0	1	1
46	0	223	222		12	1	29	142			4	2	1	3	3	3	4	3	1	0	0	0	0	0	0	1		0	0	0	0	1		2	0	0	0	0	0	0	0	0	0	1	1	0	0	0	1
187	0	226	225		12	2	31	142			3	2	1	3	3	3	4	3	1	0	0	0	0	0	0	1		0	0	0	0	1		2	0	0	0	0	0	0	0	0	0	1	0	0	0	1	0
29	0	228	227		12	2	27	136			4	2	1	3	3	3	4	2	2	0	0	0	0	0	0	0		0	0	0	0	1		2	0	0	0	0	0	0	0	0	0	1	0	0	0	1	0
22	0	229	228		12	2	25	138			4	2	1	2	3	2	4	3	2	0	0	0	0	0	0	0		0	0	0	0	1		2	0	0	0	0	0	0	0	0	0	1	0	0	0	1	1
21	0	231	230		12	2	26	131			4	2	1	2	3	3	4	3	1	1	0	0	0	0	0	0		1	0	0	0	0		1	0	0	0	1	0	0	1	0	0	0	1	0	0	0	1
40	0	232	231		12	1	31	137			4	2	1	3	3	3	4	3	2	0	0	0	0	0	0	0		0	0	0	0	1		2	0	0	0	0	0	0	0	0	0	1	0	0	0	1	1
193	0	239	238		12	2	29	135			4	2	1	3	3	3	4	3	2	0	0	0	0	0	0	0		0	0	0	0	1		2	0	0	0	0	0	0	0	0	0	1	0	0	0	1	1
226	0	245	244		12	2	34	147			4	2	1	3	3	3	4	3	1	0	0	0	0	0	0	1		0	0	0	0	1		2	0	0	0	0	0	0	0	0	0	1	1	0	0	0	0
412	0	247	246		12	2	32	144			5	2	1	3	3	2	4	2	1	0	0	0	0	0	0	1		0	0	0	0	1		2	0	0	0	0	0	0	0	0	0	1	0	0	0	1	0
228	0	251	250		12	2	26	139			4	2	1	3	3	3	4	2	1	0	0	1	0	0	0	0		0	1	0	0	0		1	1	0	0	0	0	0	0	0	0	1	1	0	0	0	0
199	0	256	255		12	1	31	143			4	2	1	2	3	3	4	3	2	0	0	0	0	0	0	0		0	0	0	0	1		2	0	0	0	0	0	0	0	0	0	1	0	0	0	1	0
210	0	258	257		12	1	27	139			5	2	1	3	3	3	4	2	1	0	1	0	0	0	0	0		1	0	0	0	0		1	0	0	0	1	0	0	0	0	0	1	0	1	0	0	0
420	0	260	259		12	1	26	136			5	2	2	3	3	2	4	3	1	0	1	0	0	0	0	0		1	0	0	0	0		1	1	0	0	0	0	1	0	0	0	0	1	0	0	0	1
418	0	262	261		12	2	27	140			4	2	2	3	3	3	4	3	1	0	0	0	0	0	0	1		0	0	0	0	1		2	0	0	0	0	0	0	0	0	1	0	0	0	1	0	0
416	0	266	265		12	2	35	145			4	2	2	3	3	3	4	2	2	0	0	0	0	0	0	0		0	0	0	0	1		2	0	0	0	0	0	0	0	0	0	1	0	0	0	1	0
407	0	268	267		12	2	38	150			5	2	3	2	3	2	2	3	2	0	0	0	0	0	0	0		0	0	0	0	1		2	0	0	0	0	0	0	0	0	0	1	0	0	0	1	1
245	0	269	268		12	2	27	138			5	2	1	3	3	3	4	2	1	0	0	0	1	0	0	0		0	1	0	0	0		1	1	0	0	0	0	0	0	0	0	1	0	0	0	1	1
427	0	185	185		12	2	38	150			5	2	3	3	3	3	4	2	1	0	0	0	1	0	0	0		0	0	0	1	0		1	0	0	0	1	0	0	0	0	0	1	0	0	0	1	0
424	0	205	205		12	1	27	136	14.6	underweight	5	2	3	3	3	3	4	3	2	0	0	0	0	0	0	0		0	0	0	0	1		1	1	0	0	0	0	1	0	0	0	0	1	0	0	0	0
405	0	241	240		12	2	32	145			4	2	3	3	3	3	4	3	2	0	0	0	0	0	0	0		0	0	0	0	1		1	0	0	0	1	0	0	0	0	0	1	1	0	0	0	0
434	0	254	253		12	2	31	142			5	2	1	3	3	3	4	3	2	0	0	0	0	0	0	0		0	0	0	0	1		2	0	0	0	0	0	0	0	0	0	1	1	0	0	0	0
423	0	255	254		12	1	36	153			5	2	2	3	3	3	4	3	1	0	1	0	0	0	0	0		0	0	0	0	1		1	1	0	0	0	0	1	0	0	0	0	0	0	0	1	0
413	0	267	266		12	2	35	150			5	2	1	3	3	3	4	2	1	0	0	0	0	0	0	1		1	0	0	0	0		2	0	0	0	0	0	0	0	0	0	1	1	0	0	0	0
408	0	242	241		12	2	40	150	17.8	normal	5	2	1	2	3	2	3	3	1	0	1	0	0	0	0	0		1	0	0	0	0		1	1	0	0	0	0	0	0	1	0	0	1	0	0	0	0
410	0	212	212		12	1	45	163	16..9	normal	5	2	2	2	3	3	4	3	1	0	1	0	0	0	0	0		1	0	0	0	0		1	0	0	0	1	0	1	0	0	0	0	1	0	0	0	0
record_id	my_first_instrument_complete		id		age	sex	weight	height			grade	residence	residence_1	symptoms_1	symptoms_2	symptoms_3	symptoms_4	symptoms_5	symptoms_6	symptoms_7___1	symptoms_7___2	symptoms_7___3	symptoms_7___4	symptoms_7___5	symptoms_7___6	symptoms_7___7	symptoms_8	symptoms_9___1	symptoms_9___2	symptoms_9___3	symptoms_9___4	symptoms_9___5	symptoms_10	symptoms_11	symptoms_12___1	symptoms_12___2	symptoms_12___3	symptoms_12___4	symptoms_13___1	symptoms_13___2	symptoms_13___3	symptoms_13___4	symptoms_13___5	symptoms_13___6	symptoms_14___1	symptoms_14___2	symptoms_14___3	symptoms_14___4	practice_1___1
[truncated: 26 more columns]
